# Supplementary material for: Thermography methods to assess stomatal behaviour in a dynamic environment
Source: J Exp Bot. 2020 Jan 8;71(7):2329–38. doi: 10.1093/jxb/erz573 (PMC7134910; doi:10.1093/jxb/erz573)
Supplement: erz573_suppl_supplementary_dataset_S1 [file erz573_suppl_supplementary_dataset_s1.zip]

Archive with 1 entries (1 files):
- supplementary_dataset_S1
